# Supplementary material for: CRISPR/Cas9 Mediated Knockout of the OsbHLH024 Transcription Factor Improves Salt Stress Resistance in Rice (Oryza sativa L.)
Source: Plants (Basel). 2022 Apr 27;11(9):1184. doi: 10.3390/plants11091184 (PMC9101608; doi:10.3390/plants11091184)
Supplement: Supplementary file 1 [file plants-11-01184-s001.zip]

Archive with 1 entries (1 files):
- plants-1675741-supplementary.pdf
